# Supplementary material for: Identification of Metal Contamination Sources and Evaluation of the Anthropogenic Effects in Soils near Traffic-Related Facilities
Source: Toxics. 2021 Oct 21;9(11):278. doi: 10.3390/toxics9110278 (PMC8618257; doi:10.3390/toxics9110278)
Supplement: Supplementary file 1 [file toxics-09-00278-s001.zip]

Archive with 1 entries (1 files):
- toxics-1394321-supplementary.pdf
